# Supplementary material for: A Network Analysis of Drug Combinations Associated with Acute Generalized Exanthematous Pustulosis (AGEP)
Source: J Clin Med. 2021 Sep 29;10(19):4486. doi: 10.3390/jcm10194486 (PMC8509508; doi:10.3390/jcm10194486)
Supplement: Supplementary file 1 [file jcm-10-04486-s001.zip]

Archive with 1 entries (1 files):
- jcm-1374768-supplementary.pdf
